# Supplementary material for: Use of seaweed Ulva lactuca for water bioremediation and as feed additive for white shrimp Litopenaeus vannamei
Source: PeerJ. 2018 Mar 5;6:e4459. doi: 10.7717/peerj.4459 (PMC5842761; doi:10.7717/peerj.4459)
Supplement: Supplemental Information 1 [file peerj-06-4459-s001.xlsx]

## Sheet: Trial 1
	Zootechnical parameters experimental trial 1
		Intitial average weight (g)		0.301
		Treatment	Final weight	Weight gain g	Weight gain %	SGR	FC	FCR	Survival
	Replicate 1	CWE	2.14333	1.84233	612.071	7.01074	2.21311	1.20125	90
	Replicate 2	CWE	2.091	1.79	594.684	6.92246	2.118	1.18324	100
	Replicate 3	CWE	2.205	1.904	632.558	7.11204	2.27167	1.1931	80
	Replicate 1	SWE	2.115	1.814	602.658	6.96321	2.134	1.17641	90
	Replicate 2	SWE	2.045	1.744	579.402	6.84301	2.11	1.20986	100
	Replicate 3	SWE	2.09625	1.79525	596.429	6.93141	2.094	1.16641	100
	Replicate 1	NWE	1.85	1.549	514.618	6.48511	2.19	1.41382	80
	Replicate 2	NWE	1.76	1.459	484.718	6.307	2.15	1.47361	90
	Replicate 3	NWE	1.84	1.539	511.296	6.46575	2.09	1.35802	80

## Sheet: Trial 2
	Zootechnical parameters experimental trial 2
			Intitial average weight (g)		0.59
	Replicate	Treatment	Final weight	Weight gain g	Weight gain %	SGR	FC	FCR	Survival
	Replicate 1	0UL	2.58	1.99	337.288	5.26936	2.47	1.24121	100
	Replicate 2	0UL	2.45	1.86	315.254	5.08472	2.42	1.30108	100
	Replicate 3	0UL	2.59	2	338.983	5.28318	2.53	1.265	100
	Replicate 1	1UL	2.46	1.87	316.949	5.09926	2.45	1.31016	100
	Replicate 2	1UL	2.57	1.98	335.593	5.2555	2.44	1.23232	90
	Replicate 3	1UL	2.62	2.03	344.068	5.32431	2.45	1.2069	100
	Replicate 1	2UL	2.56	1.97	333.898	5.24157	2.54	1.28934	100
	Replicate 2	2UL	2.48	1.89	320.339	5.12818	2.44	1.29101	100
	Replicate 3	2UL	2.7	2.11	357.627	5.43173	2.55	1.20853	100
	Replicate 1	3UL	2.72	2.13	361.017	5.45809	2.54	1.19249	100
	Replicate 2	3UL	2.78	2.19	371.186	5.53601	2.5	1.14155	100
	Replicate 3	3UL	2.84	2.25	381.356	5.61227	2.55	1.13333	100

## Sheet: Water quality
	N-NH3 (mg/l)
Experimental day	CWE				SWE				NWE
1	0.05	0.05	0.08		0.05	0.04	0.06		0.04	0.06	0.03
4	0.07	0.05	0.08		0.08	0.06	0.09		0.53	0.6	0.48
8	0.09	0.1	0.06		0.11	0.14	0.09		1.1	1.27	1.02
12	0.13	0.1	0.15		0.14	0.11	0.16		1.56	1.75	1.39
16	0.24	0.18	0.3		0.26	0.2	0.32		2.09	1.89	2.29
20	0.28	0.32	0.22		0.46	0.57	0.36		2.51	2.22	2.82
24	0.31	0.21	0.42		0.46	0.35	0.57		3.12	3.5	2.72
28	0.45	0.56	0.35		0.52	0.64	0.4		4.25	4.92	3.7
	NO2 (mg/l)
Experimental day	CWE				SWE				NWE
1	0.04	0.02	0.05		0.05	0.07	0.03		0.04	0.07	0.03
4	0.03	0.05	0.02		0.08	0.13	0.03		0.32	0.38	0.25
8	0.03	0.02	0.04		0.22	0.32	0.11		0.56	0.67	0.47
12	0.22	0.3	0.14		0.31	0.4	0.21		1.2	1.52	0.92
16	0.26	0.34	0.19		0.36	0.43	0.28		1.85	1.45	2.3
20	0.28	0.19	0.38		0.39	0.49	0.29		2.45	1.85	3.05
24	0.25	0.2	0.32		0.43	0.53	0.34		3.1	3.81	2.44
28	0.28	0.17	0.39		0.55	0.68	0.43		4.5	5.62	3.61
	NO3 (mg/l)
Experimental day	CWE				SWE				NWE
1	0.2	0.24	0.15		0.2	0.25	0.15		0.25	0.38	0.16
4	0.22	0.3	0.14		0.39	0.43	0.34		0.54	0.64	0.42
8	0.34	0.44	0.25		0.45	0.54	0.36		0.88	1.06	0.74
12	0.45	0.3	0.6		0.67	0.77	0.56		1.89	2.39	1.45
16	0.85	1.23	0.47		1.2	1.45	0.98		2.84	2.23	3.53
20	2.15	1.67	2.65		1.75	1.26	2.23		5.65	4.27	7.03
24	3.5	4.32	2.72		3.2	3.94	2.46		10.2	12.54	8.03
28	4.8	3.43	6.14		3.5	2.67	4.33		20.3	25.35	16.29
	PO4 (mg/l)
Experimental day	CWE				SWE				NWE
1	0.09	0.1	0.07		0.1	0.08	0.12		0.1	0.1	0.08
4	0.1	0.12	0.08		0.1	0.08	0.13		0.11	0.12	0.1
8	0.1	0.09	0.12		0.13	0.1	0.15		0.19	0.21	0.17
12	0.17	0.15	0.19		0.15	0.13	0.16		0.25	0.28	0.23
16	0.12	0.1	0.15		0.13	0.1	0.16		0.35	0.31	0.38
20	0.13	0.11	0.15		0.15	0.12	0.18		0.38	0.33	0.42
24	0.15	0.13	0.18		0.15	0.12	0.17		0.38	0.42	0.34
28	0.14	0.12	0.16		0.16	0.18	0.14		0.45	0.51	0.39
	pH
Experimental day	CWE				SWE				NWE
1	8.2	8.2	8.1		8.2	8.12	8.28		8.1	8.2	8.1
4	8.3	8.2	8.3		8.2	8.1	8.3		8.2	8.1	8.2
8	8.2	8.2	8.3		8.2	8.3	8.2		8.2	8.3	8.2
12	8.3	8.2	8.3		8.2	8.1	8.3		8.2	8.1	8.3
16	8.2	8.2	8.3		8.3	8.3	8.4		8.2	8.3	8.2
20	8.3	8.2	8.3		8.2	8.3	8.3		8.1	8.2	8.2
24	8.2	8.2	8.3		8.2	8.1	8.3		8.1	8.2	8.1
28	8.3	8.2	8.3		8.1	8.2	8.2		8	8.1	8.1

## Sheet: Carotenoid.lipid shrimp
	Treatment	Carotenoid Head	Carotenoid Muscle	Carotenoid Whole body	Total lipids Head	Total lipid Muscle	Total lipid Whole body
	0UL	28.62	9.28	16.81	183.57	65.56	129.44
	0UL	30.07	8.01	18.47	128.52	78.68	127.02
	0UL	26.1	8.19	16.2	163.44	88.95	124.57
	0UL	32.9	7.71	17.55	154.23	63.94	119.5
	0UL	30.22	8.35	18.25	187.23	75.6	110.3
	1UL	32.51	9.38	19.3	161.76	87.98	124.01
	1UL	34.03	7.14	21.23	182.13	79.86	144.21
	1UL	38.05	8.6	22.57	145.6	89.52	133.48
	1UL	29.25	10.41	19.2	212.64	71.51	129.25
	1UL	33.48	9.16	22.55	178.23	67.25	123.42
	2UL	35.82	13.89	22.5	230.35	97.69	152.3
	2UL	42.3	11.25	21.56	178.22	94.97	135.26
	2UL	35.58	13.35	23.62	186.02	91.45	139.13
	2UL	34.99	14.15	24.36	214.52	74.96	145.81
	2UL	43.25	15.21	25.3	188.23	72.65	154.83
	3UL	42.14	15.85	29.4	163.81	94.6	152.95
	3UL	49.39	13.91	26.11	197.38	79.07	178.2
	3UL	46.24	11.05	30.42	217.82	98.79	156.3
	3UL	52.27	16.97	27.25	236.82	101.48	159.77
	3UL	45.3	12.48	30.02	213.5	77.56	155.98
